# Supplementary material for: Development and Application of a Multiplex Real-Time TaqMan qPCR Assay for the Simultaneous Detection of African Swine Fever Virus, Classical Swine Fever Virus, Porcine Reproductive and Respiratory Syndrome Virus, Pseudorabies Virus, and Porcine Circovirus Type 2
Source: Microorganisms. 2025 Jul 3;13(7):1573. doi: 10.3390/microorganisms13071573 (PMC12299348; doi:10.3390/microorganisms13071573)
Supplement: Supplementary file 1 [file microorganisms-13-01573-s001.zip]

Archive with 1 entries (1 files):
- microorganisms-3679318-supplementary.pdf
